# Supplementary material for: Inhibitory Effect of Boesenbergia rotunda and Its Major Flavonoids, Pinostrobin and Pinocembrin on Carbohydrate Digestive Enzymes and Intestinal Glucose Transport in Caco-2 Cells
Source: Int J Mol Sci. 2025 Oct 19;26(20):10158. doi: 10.3390/ijms262010158 (PMC12562543; doi:10.3390/ijms262010158)
Supplement: Supplementary file 1 [file ijms-26-10158-s001.zip]

Archive with 1 entries (1 files):
- ijms-3899756-supplementary.pdf
